# Supplementary material for: Association Between Obstructive Sleep Apnea and Cardiovascular Risk: A Systematic Review and Meta-Analysis of Prospective Cohort Studies
Source: Medicina (Kaunas). 2025 Nov 5;61(11):1988. doi: 10.3390/medicina61111988 (PMC12654527; doi:10.3390/medicina61111988)
Supplement: Supplementary file 1 [file medicina-61-01988-s001.zip]

Archive with 1 entries (1 files):
- medicina-3961867-supplementary.pdf
